# Supplementary material for: Association between handgrip strength and metabolic syndrome: A meta-analysis and systematic review
Source: Front Nutr. 2022 Dec 1;9:996645. doi: 10.3389/fnut.2022.996645 (PMC9751936; doi:10.3389/fnut.2022.996645)
Supplement: Supplementary Figure 1 — Adjusted effect size using trim and fill method for HGS and MetS. [file Data_Sheet_1.ZIP]

Archive with 5 entries (5 files):
- Supplementary material/Figure S1. Adjusted effect size using trim and fill method for HGS and MetS.jpg
- Supplementary material/Table S1. Search strategy.docx
- Supplementary material/Table S2. The quality assessment of the included cohort studies.docx
- Supplementary material/Table S3. The quality assessment of the included cross-sectional studies.docx
- Supplementary material/Table S4. Meta-regression analysis of HGS and MetS.docx
